# Supplementary material for: Time Series Transcriptome Analysis in Medicago truncatula Shoot and Root Tissue During Early Nodulation
Source: Front Plant Sci. 2022 Apr 7;13:861639. doi: 10.3389/fpls.2022.861639 (PMC9021838; doi:10.3389/fpls.2022.861639)
Supplement: Supplementary file 1 [file Data_Sheet_1.xlsx]

## Sheet: Table 1
Supplementary Table 1: Medicago truncatula Root GeneShift Output
GeneID	GeneName	Compare with Oldroyd 2019 Data	Genome Annotation	A17C_Cluster	A17R_Cluster	Trajectory_Code	Trajectory_Set	Shift
Medtr1g074840	LP15	1	hypothetical protein	0	Mtr-Root-DTW-K50-009-DPGP001	R0	A17C_0_A17R_Mtr-Root-DTW-K50-009-DPGP001	1
Medtr4g013270		1	CASP ARALYDRAFT-like protein	0	Mtr-Root-DTW-K50-009-DPGP001	R0	A17C_0_A17R_Mtr-Root-DTW-K50-009-DPGP001	1
Medtr2g103303	MtNPD1	1	embryo-specific protein	0	Mtr-Root-DTW-K50-009-DPGP001	R0	A17C_0_A17R_Mtr-Root-DTW-K50-009-DPGP001	1
Medtr7g063420	NCR713	1	Nodule Cysteine-Rich (NCR) secreted peptide	0	Mtr-Root-DTW-K50-009-DPGP001	R0	A17C_0_A17R_Mtr-Root-DTW-K50-009-DPGP001	1
Medtr7g006960	NCR685/NCR686	0 (pattern not match)	late nodulin	0	Mtr-Root-DTW-K50-009-DPGP001	R0	A17C_0_A17R_Mtr-Root-DTW-K50-009-DPGP001	1
Medtr1g016490		1	BEL1-like homeodomain protein	0	Mtr-Root-DTW-K50-009-DPGP001	R0	A17C_0_A17R_Mtr-Root-DTW-K50-009-DPGP001	1
Medtr1g026750		1	peptide/nitrate transporter plant	0	Mtr-Root-DTW-K50-009-DPGP001	R0	A17C_0_A17R_Mtr-Root-DTW-K50-009-DPGP001	1
Medtr0416s0030	Legin38/MtN11	1	leginsulin related MtN11/16/17 family	0	Mtr-Root-DTW-K50-009-DPGP001	R0	A17C_0_A17R_Mtr-Root-DTW-K50-009-DPGP001	1
Medtr8g097320	MtSymREM1	1	carboxy-terminal region remorin	0	Mtr-Root-DTW-K50-009-DPGP001	R0	A17C_0_A17R_Mtr-Root-DTW-K50-009-DPGP001	1
Medtr0112s0040	Legin47	1	leginsulin related MtN11/16/17 family	0	Mtr-Root-DTW-K50-009-DPGP001	R0	A17C_0_A17R_Mtr-Root-DTW-K50-009-DPGP001	1
Medtr4g016445		1	hypothetical protein	0	Mtr-Root-DTW-K50-009-DPGP001	R0	A17C_0_A17R_Mtr-Root-DTW-K50-009-DPGP001	1
Medtr4g094338		1	hypothetical protein	0	Mtr-Root-DTW-K50-009-DPGP001	R0	A17C_0_A17R_Mtr-Root-DTW-K50-009-DPGP001	1
Medtr5g037650		1	disease resistance protein (TIR-NBS-LRR class)	0	Mtr-Root-DTW-K50-009-DPGP001	R0	A17C_0_A17R_Mtr-Root-DTW-K50-009-DPGP001	1
Medtr5g019070		1	LRR receptor-like kinase	0	Mtr-Root-DTW-K50-009-DPGP001	R0	A17C_0_A17R_Mtr-Root-DTW-K50-009-DPGP001	1
Medtr2g090575	PCY68	1	early nodulin-like protein	0	Mtr-Root-DTW-K50-009-DPGP001	R0	A17C_0_A17R_Mtr-Root-DTW-K50-009-DPGP001	1
Medtr4g094325	VTL4	1	vacuolar iron transporter-like protein	0	Mtr-Root-DTW-K50-009-DPGP001	R0	A17C_0_A17R_Mtr-Root-DTW-K50-009-DPGP001	1
Medtr4g116040		1	glycoside hydrolase family 79 amine-terminal domain protein	0	Mtr-Root-DTW-K50-009-DPGP001	R0	A17C_0_A17R_Mtr-Root-DTW-K50-009-DPGP001	1
Medtr5g042320		1	emp24/gp25L/p24 family protein	0	Mtr-Root-DTW-K50-009-DPGP001	R0	A17C_0_A17R_Mtr-Root-DTW-K50-009-DPGP001	1
Medtr7g098150		1	peptide transporter	0	Mtr-Root-DTW-K50-009-DPGP001	R0	A17C_0_A17R_Mtr-Root-DTW-K50-009-DPGP001	1
Medtr4g121460		1	myb transcription factor	0	Mtr-Root-DTW-K50-009-DPGP001	R0	A17C_0_A17R_Mtr-Root-DTW-K50-009-DPGP001	1
Medtr4g082040		1	myb transcription factor	0	Mtr-Root-DTW-K50-009-DPGP001	R0	A17C_0_A17R_Mtr-Root-DTW-K50-009-DPGP001	1
Medtr5g090040		1	zinc finger C-x8-C-x5-C-x3-H type family protein	0	Mtr-Root-DTW-K50-009-DPGP001	R0	A17C_0_A17R_Mtr-Root-DTW-K50-009-DPGP001	1
Medtr4g126930		1	receptor-like kinase	0	Mtr-Root-DTW-K50-009-DPGP001	R0	A17C_0_A17R_Mtr-Root-DTW-K50-009-DPGP001	1
Medtr8g028110	RLK-1	1	LRR receptor-like kinase plant	0	Mtr-Root-DTW-K50-009-DPGP001	R0	A17C_0_A17R_Mtr-Root-DTW-K50-009-DPGP001	1
Medtr7g056517	LP9	1	leguminosin group567 LEED...PEED secreted peptide	0	Mtr-Root-DTW-K50-009-DPGP001	R0	A17C_0_A17R_Mtr-Root-DTW-K50-009-DPGP001	1
Medtr3g415590	MtENOD10	1	early nodulin protein	0	Mtr-Root-DTW-K50-009-DPGP001	R0	A17C_0_A17R_Mtr-Root-DTW-K50-009-DPGP001	1
Medtr6g083190		0 (no map)	hypothetical protein	0	Mtr-Root-DTW-K50-009-DPGP001	R0	A17C_0_A17R_Mtr-Root-DTW-K50-009-DPGP001	1
Medtr7g032720	NCR454	1	Nodule Cysteine-Rich (NCR) secreted peptide	0	Mtr-Root-DTW-K50-009-DPGP001	R0	A17C_0_A17R_Mtr-Root-DTW-K50-009-DPGP001	1
Medtr6g055700	NCR673	1	Nodule Cysteine-Rich (NCR) secreted peptide	0	Mtr-Root-DTW-K50-009-DPGP001	R0	A17C_0_A17R_Mtr-Root-DTW-K50-009-DPGP001	1
Medtr7g086820	MtPrx89	1	peroxidase family protein	0	Mtr-Root-DTW-K50-009-DPGP001	R0	A17C_0_A17R_Mtr-Root-DTW-K50-009-DPGP001	1
Medtr3g079790		1	disease resistance protein (TIR-NBS-LRR class), putative	0	Mtr-Root-DTW-K50-009-DPGP001	R0	A17C_0_A17R_Mtr-Root-DTW-K50-009-DPGP001	1
Medtr4g035975		0 (pattern not match)	glycosyl hydrolase family 9 protein	0	Mtr-Root-DTW-K50-009-DPGP001	R0	A17C_0_A17R_Mtr-Root-DTW-K50-009-DPGP001	1
Medtr8g069625		1	disease resistance protein (TIR-NBS-LRR class)	0	Mtr-Root-DTW-K50-009-DPGP001	R0	A17C_0_A17R_Mtr-Root-DTW-K50-009-DPGP001	1
Medtr5g079780		1	hypothetical protein	0	Mtr-Root-DTW-K50-009-DPGP001	R0	A17C_0_A17R_Mtr-Root-DTW-K50-009-DPGP001	1
Medtr6g038300		1	UDP-glucosyltransferase family protein	0	Mtr-Root-DTW-K50-009-DPGP001	R0	A17C_0_A17R_Mtr-Root-DTW-K50-009-DPGP001	1
Medtr2g067600		0 (no map)	transmembrane protein, putative	0	Mtr-Root-DTW-K50-009-DPGP001	R0	A17C_0_A17R_Mtr-Root-DTW-K50-009-DPGP001	1
Medtr6g093180	LjOSC3	1	beta-amyrin synthase	0	Mtr-Root-DTW-K50-009-DPGP001	R0	A17C_0_A17R_Mtr-Root-DTW-K50-009-DPGP001	1
Medtr1g018280		1	methionyl-tRNA synthetase	0	Mtr-Root-DTW-K50-009-DPGP001	R0	A17C_0_A17R_Mtr-Root-DTW-K50-009-DPGP001	1
Medtr2g103317	NPD?	1	hypothetical protein	0	Mtr-Root-DTW-K50-009-DPGP001	R0	A17C_0_A17R_Mtr-Root-DTW-K50-009-DPGP001	1
Medtr8g059150	ABCG9	1	white-brown-complex ABC transporter family protein	0	Mtr-Root-DTW-K50-009-DPGP001	R0	A17C_0_A17R_Mtr-Root-DTW-K50-009-DPGP001	1
Medtr0017s0100		1	caffeic acid O-methyltransferase	0	Mtr-Root-DTW-K50-009-DPGP001	R0	A17C_0_A17R_Mtr-Root-DTW-K50-009-DPGP001	1
Medtr7g065770	ENOD18	1	early nodulin ENOD18	0	Mtr-Root-DTW-K50-009-DPGP001	R0	A17C_0_A17R_Mtr-Root-DTW-K50-009-DPGP001	1
Medtr4g059833		1	hypothetical protein	0	Mtr-Root-DTW-K50-009-DPGP001	R0	A17C_0_A17R_Mtr-Root-DTW-K50-009-DPGP001	1
Medtr4g088265	NCR648	1	Nodule Cysteine-Rich (NCR) secreted peptide	0	Mtr-Root-DTW-K50-009-DPGP001	R0	A17C_0_A17R_Mtr-Root-DTW-K50-009-DPGP001	1
Medtr5g070620		0 (no map)	hypothetical protein	0	Mtr-Root-DTW-K50-009-DPGP001	R0	A17C_0_A17R_Mtr-Root-DTW-K50-009-DPGP001	1
Medtr8g023090	PDF27	1	Defensin related	0	Mtr-Root-DTW-K50-009-DPGP001	R0	A17C_0_A17R_Mtr-Root-DTW-K50-009-DPGP001	1
Medtr1g061260		0 (pattern not match)	hypothetical protein	0	Mtr-Root-DTW-K50-009-DPGP001	R0	A17C_0_A17R_Mtr-Root-DTW-K50-009-DPGP001	1
Medtr6g005630		1	polygalacturonase, involved in degradation of pectin, a major component of plant cell walls	0	Mtr-Root-DTW-K50-009-DPGP001	R0	A17C_0_A17R_Mtr-Root-DTW-K50-009-DPGP001	1
Medtr7g081462		0 (pattern not match)	hypothetical protein	0	Mtr-Root-DTW-K50-009-DPGP001	R0	A17C_0_A17R_Mtr-Root-DTW-K50-009-DPGP001	1
Medtr4g059870		1	C2H2 and C2HC zinc finger protein, putative	0	Mtr-Root-DTW-K50-009-DPGP001	R0	A17C_0_A17R_Mtr-Root-DTW-K50-009-DPGP001	1
Medtr5g059670	NCR376	1	Nodule Cysteine-Rich (NCR) secreted peptide	0	Mtr-Root-DTW-K50-009-DPGP001	R0	A17C_0_A17R_Mtr-Root-DTW-K50-009-DPGP001	1
Medtr4g066070	NodGRP23	1	Nodule-specific Glycine Rich Peptide	0	Mtr-Root-DTW-K50-009-DPGP001	R0	A17C_0_A17R_Mtr-Root-DTW-K50-009-DPGP001	1
Medtr5g084040	NodGRP32	0 (pattern not match)	Nodule-specific Glycine Rich Peptide	0	Mtr-Root-DTW-K50-009-DPGP001	R0	A17C_0_A17R_Mtr-Root-DTW-K50-009-DPGP001	1
Medtr8g069130	NCR736	1	Nodule Cysteine-Rich (NCR) secreted peptide	0	Mtr-Root-DTW-K50-009-DPGP001	R0	A17C_0_A17R_Mtr-Root-DTW-K50-009-DPGP001	1
Medtr2g089070		1	hypothetical protein	0	Mtr-Root-DTW-K50-009-DPGP001	R0	A17C_0_A17R_Mtr-Root-DTW-K50-009-DPGP001	1
Medtr5g036083	MtMMPL1	1	matrixin family protein	0	Mtr-Root-DTW-K50-009-DPGP001	R0	A17C_0_A17R_Mtr-Root-DTW-K50-009-DPGP001	1
Medtr1g090820		1	leghemoglobin Lb120-1	0	Mtr-Root-DTW-K50-009-DPGP001	R0	A17C_0_A17R_Mtr-Root-DTW-K50-009-DPGP001	1
Medtr0093s0090	Legin42	1	leginsulin related MtN11/16/17 family	0	Mtr-Root-DTW-K50-009-DPGP001	R0	A17C_0_A17R_Mtr-Root-DTW-K50-009-DPGP001	1
Medtr2g075085	NCR568	0 (no map)	Nodule Cysteine-Rich (NCR) secreted peptide	0	Mtr-Root-DTW-K50-009-DPGP001	R0	A17C_0_A17R_Mtr-Root-DTW-K50-009-DPGP001	1
Medtr4g026390	IMA10	0 (pattern not match)	hypothetical protein	0	Mtr-Root-DTW-K50-009-DPGP001	R0	A17C_0_A17R_Mtr-Root-DTW-K50-009-DPGP001	1
Medtr1g073990		1	auxin-induced 5NG4-like protein	0	Mtr-Root-DTW-K50-009-DPGP001	R0	A17C_0_A17R_Mtr-Root-DTW-K50-009-DPGP001	1
Medtr4g082290		1	myb transcription factor mixta-like protein	0	Mtr-Root-DTW-K50-009-DPGP001	R0	A17C_0_A17R_Mtr-Root-DTW-K50-009-DPGP001	1
Medtr2g084915	NCR573	1	Nodule Cysteine-Rich (NCR) secreted peptide	0	Mtr-Root-DTW-K50-009-DPGP001	R0	A17C_0_A17R_Mtr-Root-DTW-K50-009-DPGP001	1
Medtr7g098090		1	peptide transporter	0	Mtr-Root-DTW-K50-009-DPGP001	R0	A17C_0_A17R_Mtr-Root-DTW-K50-009-DPGP001	1
Medtr1g038530		1	isochorismatase hydrolase family protein	0	Mtr-Root-DTW-K50-009-DPGP001	R0	A17C_0_A17R_Mtr-Root-DTW-K50-009-DPGP001	1
Medtr4g088810		1	linoleate 13S-lipoxygenase 2-1, related protein	0	Mtr-Root-DTW-K50-009-DPGP001	R0	A17C_0_A17R_Mtr-Root-DTW-K50-009-DPGP001	1
Medtr7g093330		1	cysteine/histidine-rich C1 domain protein	0	Mtr-Root-DTW-K50-009-DPGP001	R0	A17C_0_A17R_Mtr-Root-DTW-K50-009-DPGP001	1
Medtr7g114510		0 (pattern not match)	benzyl alcohol O-benzoyltransferase	0	Mtr-Root-DTW-K50-009-DPGP001	R0	A17C_0_A17R_Mtr-Root-DTW-K50-009-DPGP001	1
Medtr3g073610		0 (no map)	hypothetical protein	0	Mtr-Root-DTW-K50-009-DPGP001	R0	A17C_0_A17R_Mtr-Root-DTW-K50-009-DPGP001	1
Medtr5g014250	CYP88A14	1	cytochrome P450 family ent-kaurenoic acid oxidase	0	Mtr-Root-DTW-K50-009-DPGP001	R0	A17C_0_A17R_Mtr-Root-DTW-K50-009-DPGP001	1
Medtr3g098930	MtSWEET11	1	sugar efflux transporter for intercellular exchange protein	0	Mtr-Root-DTW-K50-009-DPGP001	R0	A17C_0_A17R_Mtr-Root-DTW-K50-009-DPGP001	1
Medtr3g016210		1	ankyrin repeat protein	0	Mtr-Root-DTW-K50-009-DPGP001	R0	A17C_0_A17R_Mtr-Root-DTW-K50-009-DPGP001	1
Medtr4g056360		1	legume lectin beta domain protein	0	Mtr-Root-DTW-K50-009-DPGP001	R0	A17C_0_A17R_Mtr-Root-DTW-K50-009-DPGP001	1
Medtr8g010280	PDF44	1	Defensin related	0	Mtr-Root-DTW-K50-009-DPGP001	R0	A17C_0_A17R_Mtr-Root-DTW-K50-009-DPGP001	1
Medtr3g067750		1	heavy-metal-associated domain protein	0	Mtr-Root-DTW-K50-009-DPGP001	R0	A17C_0_A17R_Mtr-Root-DTW-K50-009-DPGP001	1
Medtr4g130780	PCY70	1	early nodulin-like protein	0	Mtr-Root-DTW-K50-009-DPGP001	R0	A17C_0_A17R_Mtr-Root-DTW-K50-009-DPGP001	1
Medtr7g093240	MtPP2C86	0 (pattern not match)	phosphatase 2C family protein	0	Mtr-Root-DTW-K50-009-DPGP001	R0	A17C_0_A17R_Mtr-Root-DTW-K50-009-DPGP001	1
Medtr3g067645	MtN7	1	F-box/LRR protein	0	Mtr-Root-DTW-K50-009-DPGP001	R0	A17C_0_A17R_Mtr-Root-DTW-K50-009-DPGP001	1
Medtr0024s0190	WSD-1 like	0 (no map)	O-acyltransferase (WSD1-like) family protein	0	Mtr-Root-DTW-K50-009-DPGP001	R0	A17C_0_A17R_Mtr-Root-DTW-K50-009-DPGP001	1
Medtr4g094352		1	nodulin MtN21/EamA-like transporter family protein	0	Mtr-Root-DTW-K50-009-DPGP001	R0	A17C_0_A17R_Mtr-Root-DTW-K50-009-DPGP001	1
Medtr3g415620		1	salt stress response/antifungal domain protein	0	Mtr-Root-DTW-K50-009-DPGP001	R0	A17C_0_A17R_Mtr-Root-DTW-K50-009-DPGP001	1
Medtr2g046680	NCR252	1	Nodule Cysteine-Rich (NCR) secreted peptide	0	Mtr-Root-DTW-K50-009-DPGP001	R0	A17C_0_A17R_Mtr-Root-DTW-K50-009-DPGP001	1
Medtr2g079400		1	thioredoxin	0	Mtr-Root-DTW-K50-009-DPGP001	R0	A17C_0_A17R_Mtr-Root-DTW-K50-009-DPGP001	1
Medtr2g030470	EFD1-target	1	stress up-regulated Nod 19 protein	0	Mtr-Root-DTW-K50-009-DPGP001	R0	A17C_0_A17R_Mtr-Root-DTW-K50-009-DPGP001	1
Medtr5g084133	NodGRP35	1	Nodule-specific Glycine Rich Peptide MtNodGRP1E	0	Mtr-Root-DTW-K50-009-DPGP001	R0	A17C_0_A17R_Mtr-Root-DTW-K50-009-DPGP001	1
Medtr7g114890	N26_4/NCR240	1	hypothetical protein	0	Mtr-Root-DTW-K50-009-DPGP001	R0	A17C_0_A17R_Mtr-Root-DTW-K50-009-DPGP001	1
Medtr0174s0090	NodGRP4	1	Nodule-specific Glycine Rich Peptide	0	Mtr-Root-DTW-K50-009-DPGP001	R0	A17C_0_A17R_Mtr-Root-DTW-K50-009-DPGP001	1
Medtr4g123583		1	cation/H+ exchanger 3	0	Mtr-Root-DTW-K50-009-DPGP001	R0	A17C_0_A17R_Mtr-Root-DTW-K50-009-DPGP001	1
Medtr6g028080		1	polygalacturonase	0	Mtr-Root-DTW-K50-009-DPGP001	R0	A17C_0_A17R_Mtr-Root-DTW-K50-009-DPGP001	1
Medtr3g069420		1	peptide/nitrate transporter	0	Mtr-Root-DTW-K50-009-DPGP001	R0	A17C_0_A17R_Mtr-Root-DTW-K50-009-DPGP001	1
Medtr8g054290		1	hypothetical protein	0	Mtr-Root-DTW-K50-009-DPGP001	R0	A17C_0_A17R_Mtr-Root-DTW-K50-009-DPGP001	1
Medtr4g120950	N13 (Nodulin 13)	1	pathogenesis-related protein bet V I family protein	0	Mtr-Root-DTW-K50-009-DPGP001	R0	A17C_0_A17R_Mtr-Root-DTW-K50-009-DPGP001	1
Medtr5g069000		1	AGC family Serine/Threonine kinase family protein	0	Mtr-Root-DTW-K50-009-DPGP001	R0	A17C_0_A17R_Mtr-Root-DTW-K50-009-DPGP001	1
Medtr2g097950		1	NAD-dependent aldehyde dehydrogenase family protein	0	Mtr-Root-DTW-K50-009-DPGP001	R0	A17C_0_A17R_Mtr-Root-DTW-K50-009-DPGP001	1
Medtr4g079630	CLE12	1	Clavata3/ESR (CLE) gene family member MtCLE12	0	Mtr-Root-DTW-K50-016-DPGP001	R1	A17C_0_A17R_Mtr-Root-DTW-K50-016-DPGP001	1
Medtr8g090010	EPFL19	0 (no map)	transmembrane protein, putative	0	Mtr-Root-DTW-K50-016-DPGP001	R1	A17C_0_A17R_Mtr-Root-DTW-K50-016-DPGP001	1
Medtr6g088625		1	hypothetical protein	0	Mtr-Root-DTW-K50-016-DPGP001	R1	A17C_0_A17R_Mtr-Root-DTW-K50-016-DPGP001	1
Medtr7g007710		1	P-loop nucleoside triphosphate hydrolase superfamily protein	0	Mtr-Root-DTW-K50-016-DPGP001	R1	A17C_0_A17R_Mtr-Root-DTW-K50-016-DPGP001	1
Medtr8g037205			hypothetical protein	0	Mtr-Root-DTW-K50-021-DPGP001	R2	A17C_0_A17R_Mtr-Root-DTW-K50-021-DPGP001	1
Medtr4g036385			GDSL-like lipase/acylhydrolase	0	Mtr-Root-DTW-K50-021-DPGP001	R2	A17C_0_A17R_Mtr-Root-DTW-K50-021-DPGP001	1
Medtr7g102450			UDP-glucosyltransferase family protein	0	Mtr-Root-DTW-K50-021-DPGP001	R2	A17C_0_A17R_Mtr-Root-DTW-K50-021-DPGP001	1
Medtr2g048300			DUF594 family protein	0	Mtr-Root-DTW-K50-021-DPGP001	R2	A17C_0_A17R_Mtr-Root-DTW-K50-021-DPGP001	1
Medtr5g073200	MtTPS10		sesquiterpene synthase	0	Mtr-Root-DTW-K50-021-DPGP001	R2	A17C_0_A17R_Mtr-Root-DTW-K50-021-DPGP001	1
Medtr1g041290			hypothetical protein	0	Mtr-Root-DTW-K50-021-DPGP001	R2	A17C_0_A17R_Mtr-Root-DTW-K50-021-DPGP001	1
Medtr1g033090			neurofilament heavy protein, putative	0	Mtr-Root-DTW-K50-021-DPGP001	R2	A17C_0_A17R_Mtr-Root-DTW-K50-021-DPGP001	1
Medtr2g089200			fasciclin-arabinogalactan-like protein	0	Mtr-Root-DTW-K50-021-DPGP001	R2	A17C_0_A17R_Mtr-Root-DTW-K50-021-DPGP001	1
Medtr5g074610			flavonoid O-methyltransferase-like protein	0	Mtr-Root-DTW-K50-021-DPGP001	R2	A17C_0_A17R_Mtr-Root-DTW-K50-021-DPGP001	1
Medtr6g034265			ABC transporter family protein	0	Mtr-Root-DTW-K50-021-DPGP001	R2	A17C_0_A17R_Mtr-Root-DTW-K50-021-DPGP001	1
Medtr8g069865			phosphoribulokinase/uridine kinase-like protein	0	Mtr-Root-DTW-K50-021-DPGP001	R2	A17C_0_A17R_Mtr-Root-DTW-K50-021-DPGP001	1
Medtr2g104590			helix loop helix DNA-binding domain protein	0	Mtr-Root-DTW-K50-021-DPGP001	R2	A17C_0_A17R_Mtr-Root-DTW-K50-021-DPGP001	1
Medtr2g086480			hypothetical protein	0	Mtr-Root-DTW-K50-021-DPGP001	R2	A17C_0_A17R_Mtr-Root-DTW-K50-021-DPGP001	1
Medtr6g042690			pectinesterase	0	Mtr-Root-DTW-K50-021-DPGP001	R2	A17C_0_A17R_Mtr-Root-DTW-K50-021-DPGP001	1
Medtr0036s0220		1	UDP-glucosyltransferase family protein	0	Mtr-Root-DTW-K50-031-DPGP001	R3	A17C_0_A17R_Mtr-Root-DTW-K50-031-DPGP001	1
Medtr6g008640		0 (pattern not match)	cytochrome P450 family 82 protein	0	Mtr-Root-DTW-K50-031-DPGP001	R3	A17C_0_A17R_Mtr-Root-DTW-K50-031-DPGP001	1
Medtr7g056317		0 (no map)	frigida-LIKE protein	0	Mtr-Root-DTW-K50-031-DPGP001	R3	A17C_0_A17R_Mtr-Root-DTW-K50-031-DPGP001	1
Medtr7g008040		0 (pattern not match)	P-loop nucleoside triphosphate hydrolase superfamily protein	0	Mtr-Root-DTW-K50-031-DPGP001	R3	A17C_0_A17R_Mtr-Root-DTW-K50-031-DPGP001	1
Medtr7g100130		0 (no map)	transmembrane protein, putative	0	Mtr-Root-DTW-K50-031-DPGP001	R3	A17C_0_A17R_Mtr-Root-DTW-K50-031-DPGP001	1
Medtr8g078300	LYR1	0 (pattern not match)	Nod-factor receptor 5, putative	0	Mtr-Root-DTW-K50-031-DPGP002	R4	A17C_0_A17R_Mtr-Root-DTW-K50-031-DPGP002	1
Medtr7g498330		0 (no map)	peptide transporter PTR3-A-like protein	0	Mtr-Root-DTW-K50-031-DPGP002	R4	A17C_0_A17R_Mtr-Root-DTW-K50-031-DPGP002	1
Medtr1g090430		0 (pattern not match)	galactoside 2-alpha-L-fucosyltransferase-like protein	0	Mtr-Root-DTW-K50-031-DPGP002	R4	A17C_0_A17R_Mtr-Root-DTW-K50-031-DPGP002	1
Medtr1g075890		0 (pattern not match)	zinc finger CCCH domain protein, putative	0	Mtr-Root-DTW-K50-031-DPGP002	R4	A17C_0_A17R_Mtr-Root-DTW-K50-031-DPGP002	1
Medtr1g075470		0 (pattern not match)	22.0 kDa class IV heat shock protein	0	Mtr-Root-DTW-K50-031-DPGP002	R4	A17C_0_A17R_Mtr-Root-DTW-K50-031-DPGP002	1
Medtr0147s0050		0 (pattern not match)	ATP-dependent RNA helicase DDX11-like protein, putative	0	Mtr-Root-DTW-K50-031-DPGP003	R5	A17C_0_A17R_Mtr-Root-DTW-K50-031-DPGP003	1
Medtr2g100690		0 (pattern not match)	hypothetical protein	0	Mtr-Root-DTW-K50-031-DPGP003	R5	A17C_0_A17R_Mtr-Root-DTW-K50-031-DPGP003	1
Medtr3g415670	ENOD11	1	transmembrane protein, putative	0	Mtr-Root-DTW-K50-038-DPGP001	R6	A17C_0_A17R_Mtr-Root-DTW-K50-038-DPGP001	1
Medtr1g097220		0 (pattern not match)	cytochrome P450 family 78 protein	Mtr-Root-DTW-K50-009-DPGP001	0	R7	A17C_Mtr-Root-DTW-K50-009-DPGP001_A17R_0	1
Medtr1g062530		0 (pattern not match)	phenazine biosynthesis PhzC/PhzF family protein	Mtr-Root-DTW-K50-009-DPGP001	0	R7	A17C_Mtr-Root-DTW-K50-009-DPGP001_A17R_0	1
Medtr2g011370			actin cross-linking protein	Mtr-Root-DTW-K50-021-DPGP001	0	R8	A17C_Mtr-Root-DTW-K50-021-DPGP001_A17R_0	1
Medtr8g022430	Legin31		Leginsulin/Albumin-1	Mtr-Root-DTW-K50-021-DPGP001	0	R8	A17C_Mtr-Root-DTW-K50-021-DPGP001_A17R_0	1
Medtr3g467340			LRR and NB-ARC domain disease resistance protein	Mtr-Root-DTW-K50-021-DPGP001	0	R8	A17C_Mtr-Root-DTW-K50-021-DPGP001_A17R_0	1
Medtr4g094050			white-brown-complex ABC transporter family protein	Mtr-Root-DTW-K50-021-DPGP001	0	R8	A17C_Mtr-Root-DTW-K50-021-DPGP001_A17R_0	1
Medtr1g007190			transmembrane amino acid transporter family protein	Mtr-Root-DTW-K50-021-DPGP001	0	R8	A17C_Mtr-Root-DTW-K50-021-DPGP001_A17R_0	1
Medtr1g036680			PPR superfamily protein	Mtr-Root-DTW-K50-021-DPGP001	0	R8	A17C_Mtr-Root-DTW-K50-021-DPGP001_A17R_0	1
Medtr5g008820			fatty acyl-CoA synthetase family protein	Mtr-Root-DTW-K50-021-DPGP001	0	R8	A17C_Mtr-Root-DTW-K50-021-DPGP001_A17R_0	1
Medtr4g016780			leucine-rich receptor-like kinase family protein, putative	Mtr-Root-DTW-K50-021-DPGP001	0	R8	A17C_Mtr-Root-DTW-K50-021-DPGP001_A17R_0	1
Medtr7g082590	nsLTP111		Lipid transfer protein	Mtr-Root-DTW-K50-021-DPGP001	Mtr-Root-DTW-K50-021-DPGP001	R9	A17C_Mtr-Root-DTW-K50-021-DPGP001_A17R_Mtr-Root-DTW-K50-021-DPGP001	0
Medtr3g028250			transmembrane protein, putative	Mtr-Root-DTW-K50-021-DPGP001	Mtr-Root-DTW-K50-021-DPGP001	R9	A17C_Mtr-Root-DTW-K50-021-DPGP001_A17R_Mtr-Root-DTW-K50-021-DPGP001	0
Medtr7g075970		0 (no map)	F-box/LRR plant protein	Mtr-Root-DTW-K50-031-DPGP001	0	R10	A17C_Mtr-Root-DTW-K50-031-DPGP001_A17R_0	1
Medtr8g070780	PDF48	0 (no map)	Defensin MtDef4.3	Mtr-Root-DTW-K50-031-DPGP003	0	R11	A17C_Mtr-Root-DTW-K50-031-DPGP003_A17R_0	1
Medtr3g435540		1	GDSL-like lipase/acylhydrolase	Mtr-Root-DTW-K50-036-DPGP001	Mtr-Root-DTW-K50-036-DPGP001	R12	A17C_Mtr-Root-DTW-K50-036-DPGP001_A17R_Mtr-Root-DTW-K50-036-DPGP001	0
Medtr8g094740		1	fatty acid amide hydrolase-like protein	Mtr-Root-DTW-K50-036-DPGP001	Mtr-Root-DTW-K50-036-DPGP001	R12	A17C_Mtr-Root-DTW-K50-036-DPGP001_A17R_Mtr-Root-DTW-K50-036-DPGP001	0
Medtr3g108520		1	gibberellin 2-beta-dioxygenase	Mtr-Root-DTW-K50-037-DPGP001	Mtr-Root-DTW-K50-037-DPGP002	R13	A17C_Mtr-Root-DTW-K50-037-DPGP001_A17R_Mtr-Root-DTW-K50-037-DPGP002	1

## Sheet: Table2
Supplementary Table 2: Medicago truncatula Shoot GeneShift Output
gene	GeneName	Genome Annotation	A17C_Cluster	A17R_Cluster	Trajectory_Code	Trajectory_Set	Shift
Medtr7g034105		hypothetical protein	0	Mtr-Shoot-DTW-K55-033-DPGP001	S0	A17C_0_A17R_Mtr-Shoot-DTW-K55-033-DPGP001	1
Medtr2g019250		germin family protein	0	Mtr-Shoot-DTW-K55-033-DPGP001	S0	A17C_0_A17R_Mtr-Shoot-DTW-K55-033-DPGP001	1
Medtr2g040680		transmembrane protein, putative	0	Mtr-Shoot-DTW-K55-033-DPGP001	S0	A17C_0_A17R_Mtr-Shoot-DTW-K55-033-DPGP001	1
Medtr5g078700		transmembrane protein, putative	0	Mtr-Shoot-DTW-K55-033-DPGP001	S0	A17C_0_A17R_Mtr-Shoot-DTW-K55-033-DPGP001	1
Medtr4g059310		transmembrane protein, putative	0	Mtr-Shoot-DTW-K55-033-DPGP001	S0	A17C_0_A17R_Mtr-Shoot-DTW-K55-033-DPGP001	1
Medtr1g092630		transmembrane protein, putative	0	Mtr-Shoot-DTW-K55-033-DPGP001	S0	A17C_0_A17R_Mtr-Shoot-DTW-K55-033-DPGP001	1
Medtr8g446900		auxin response factor 14	0	Mtr-Shoot-DTW-K55-033-DPGP001	S0	A17C_0_A17R_Mtr-Shoot-DTW-K55-033-DPGP001	1
Medtr4g014210		TIR-NB-LRR resistance protein, putative	0	Mtr-Shoot-DTW-K55-038-DPGP001	S1	A17C_0_A17R_Mtr-Shoot-DTW-K55-038-DPGP001	1
Medtr8g027915		hypothetical protein	0	Mtr-Shoot-DTW-K55-038-DPGP001	S1	A17C_0_A17R_Mtr-Shoot-DTW-K55-038-DPGP001	1
Medtr3g452180		hypothetical protein	0	Mtr-Shoot-DTW-K55-038-DPGP002	S2	A17C_0_A17R_Mtr-Shoot-DTW-K55-038-DPGP002	1
Medtr5g057070		hypothetical protein	0	Mtr-Shoot-DTW-K55-038-DPGP002	S2	A17C_0_A17R_Mtr-Shoot-DTW-K55-038-DPGP002	1
Medtr6g471150		NBS-LRR type disease resistance protein	0	Mtr-Shoot-DTW-K55-038-DPGP002	S2	A17C_0_A17R_Mtr-Shoot-DTW-K55-038-DPGP002	1
Medtr5g042030		myb transcription factor	0	Mtr-Shoot-DTW-K55-046-DPGP001	S3	A17C_0_A17R_Mtr-Shoot-DTW-K55-046-DPGP001	1
Medtr0001s0190		hypothetical protein	0	Mtr-Shoot-DTW-K55-046-DPGP001	S3	A17C_0_A17R_Mtr-Shoot-DTW-K55-046-DPGP001	1
Medtr1g026820		photosystem I reaction center subunit X psaK	Mtr-Shoot-DTW-K55-005-DPGP001	Mtr-Shoot-DTW-K55-005-DPGP001	S4	A17C_Mtr-Shoot-DTW-K55-005-DPGP001_A17R_Mtr-Shoot-DTW-K55-005-DPGP001	0
Medtr3g090900		RNA polymerase sigma factor	Mtr-Shoot-DTW-K55-005-DPGP001	Mtr-Shoot-DTW-K55-005-DPGP001	S4	A17C_Mtr-Shoot-DTW-K55-005-DPGP001_A17R_Mtr-Shoot-DTW-K55-005-DPGP001	0
Medtr8g024590		CBL-interacting kinase	Mtr-Shoot-DTW-K55-005-DPGP001	Mtr-Shoot-DTW-K55-005-DPGP001	S4	A17C_Mtr-Shoot-DTW-K55-005-DPGP001_A17R_Mtr-Shoot-DTW-K55-005-DPGP001	0
Medtr6g033320		light-harvesting complex I chlorophyll A/B-binding protein	Mtr-Shoot-DTW-K55-005-DPGP001	Mtr-Shoot-DTW-K55-005-DPGP001	S4	A17C_Mtr-Shoot-DTW-K55-005-DPGP001_A17R_Mtr-Shoot-DTW-K55-005-DPGP001	0
Medtr1g007160		ATP-dependent protease LA (lon) domain protein	Mtr-Shoot-DTW-K55-005-DPGP001	Mtr-Shoot-DTW-K55-005-DPGP001	S4	A17C_Mtr-Shoot-DTW-K55-005-DPGP001_A17R_Mtr-Shoot-DTW-K55-005-DPGP001	0
Medtr1g016100		plant/MHM17-10 protein, putative	Mtr-Shoot-DTW-K55-005-DPGP001	Mtr-Shoot-DTW-K55-005-DPGP001	S4	A17C_Mtr-Shoot-DTW-K55-005-DPGP001_A17R_Mtr-Shoot-DTW-K55-005-DPGP001	0
Medtr4g010000		alpha/beta fold hydrolase	Mtr-Shoot-DTW-K55-005-DPGP001	Mtr-Shoot-DTW-K55-005-DPGP001	S4	A17C_Mtr-Shoot-DTW-K55-005-DPGP001_A17R_Mtr-Shoot-DTW-K55-005-DPGP001	0
Medtr2g088130		arogenate/prephenate dehydratase	Mtr-Shoot-DTW-K55-005-DPGP001	Mtr-Shoot-DTW-K55-005-DPGP001	S4	A17C_Mtr-Shoot-DTW-K55-005-DPGP001_A17R_Mtr-Shoot-DTW-K55-005-DPGP001	0
Medtr1g022190		erythronate-4-phosphate dehydrogenase family protein	Mtr-Shoot-DTW-K55-005-DPGP001	Mtr-Shoot-DTW-K55-005-DPGP001	S4	A17C_Mtr-Shoot-DTW-K55-005-DPGP001_A17R_Mtr-Shoot-DTW-K55-005-DPGP001	0
Medtr8g028265		BAG domain protein	Mtr-Shoot-DTW-K55-005-DPGP001	Mtr-Shoot-DTW-K55-005-DPGP001	S4	A17C_Mtr-Shoot-DTW-K55-005-DPGP001_A17R_Mtr-Shoot-DTW-K55-005-DPGP001	0
Medtr5g075450	C4H	cytochrome P450 family cinnamate 4-hydroxylase	Mtr-Shoot-DTW-K55-005-DPGP001	Mtr-Shoot-DTW-K55-005-DPGP001	S4	A17C_Mtr-Shoot-DTW-K55-005-DPGP001_A17R_Mtr-Shoot-DTW-K55-005-DPGP001	0
Medtr1g086340		polyketide cyclase/dehydrase and lipid transporter	Mtr-Shoot-DTW-K55-005-DPGP001	Mtr-Shoot-DTW-K55-005-DPGP001	S4	A17C_Mtr-Shoot-DTW-K55-005-DPGP001_A17R_Mtr-Shoot-DTW-K55-005-DPGP001	0
Medtr2g084565		magnesium transporter MRS2-like protein	Mtr-Shoot-DTW-K55-005-DPGP001	Mtr-Shoot-DTW-K55-005-DPGP001	S4	A17C_Mtr-Shoot-DTW-K55-005-DPGP001_A17R_Mtr-Shoot-DTW-K55-005-DPGP001	0
Medtr2g089310		B-box type zinc finger protein	Mtr-Shoot-DTW-K55-005-DPGP001	Mtr-Shoot-DTW-K55-005-DPGP001	S4	A17C_Mtr-Shoot-DTW-K55-005-DPGP001_A17R_Mtr-Shoot-DTW-K55-005-DPGP001	0
Medtr5g014310		aluminum activated malate transporter family protein	Mtr-Shoot-DTW-K55-005-DPGP001	Mtr-Shoot-DTW-K55-005-DPGP001	S4	A17C_Mtr-Shoot-DTW-K55-005-DPGP001_A17R_Mtr-Shoot-DTW-K55-005-DPGP001	0
Medtr2g081090		light-harvesting complex I chlorophyll A/B-binding protein	Mtr-Shoot-DTW-K55-005-DPGP001	Mtr-Shoot-DTW-K55-005-DPGP001	S4	A17C_Mtr-Shoot-DTW-K55-005-DPGP001_A17R_Mtr-Shoot-DTW-K55-005-DPGP001	0
Medtr5g012210		adenine phosphoribosyltransferase-like protein	Mtr-Shoot-DTW-K55-005-DPGP001	Mtr-Shoot-DTW-K55-005-DPGP001	S4	A17C_Mtr-Shoot-DTW-K55-005-DPGP001_A17R_Mtr-Shoot-DTW-K55-005-DPGP001	0
Medtr3g094080		hypothetical protein	Mtr-Shoot-DTW-K55-005-DPGP001	Mtr-Shoot-DTW-K55-005-DPGP001	S4	A17C_Mtr-Shoot-DTW-K55-005-DPGP001_A17R_Mtr-Shoot-DTW-K55-005-DPGP001	0
Medtr7g088340		magnesium-protoporphyrin IX monomethyl ester cyclase	Mtr-Shoot-DTW-K55-005-DPGP001	Mtr-Shoot-DTW-K55-005-DPGP001	S4	A17C_Mtr-Shoot-DTW-K55-005-DPGP001_A17R_Mtr-Shoot-DTW-K55-005-DPGP001	0
Medtr6g061850		17.6 kDa class I heat shock protein	Mtr-Shoot-DTW-K55-005-DPGP001	Mtr-Shoot-DTW-K55-005-DPGP001	S4	A17C_Mtr-Shoot-DTW-K55-005-DPGP001_A17R_Mtr-Shoot-DTW-K55-005-DPGP001	0
Medtr6g011870		light-harvesting complex I chlorophyll A/B-binding protein	Mtr-Shoot-DTW-K55-005-DPGP001	Mtr-Shoot-DTW-K55-005-DPGP001	S4	A17C_Mtr-Shoot-DTW-K55-005-DPGP001_A17R_Mtr-Shoot-DTW-K55-005-DPGP001	0
Medtr4g068780		CASP-like protein	Mtr-Shoot-DTW-K55-005-DPGP001	Mtr-Shoot-DTW-K55-005-DPGP001	S4	A17C_Mtr-Shoot-DTW-K55-005-DPGP001_A17R_Mtr-Shoot-DTW-K55-005-DPGP001	0
Medtr1g067000		myb transcription factor	Mtr-Shoot-DTW-K55-005-DPGP001	Mtr-Shoot-DTW-K55-005-DPGP001	S4	A17C_Mtr-Shoot-DTW-K55-005-DPGP001_A17R_Mtr-Shoot-DTW-K55-005-DPGP001	0
Medtr6g477860	RVE7	myb transcription factor	Mtr-Shoot-DTW-K55-005-DPGP001	Mtr-Shoot-DTW-K55-005-DPGP001	S4	A17C_Mtr-Shoot-DTW-K55-005-DPGP001_A17R_Mtr-Shoot-DTW-K55-005-DPGP001	0
Medtr2g043710		transmembrane protein, putative	Mtr-Shoot-DTW-K55-005-DPGP001	Mtr-Shoot-DTW-K55-005-DPGP001	S4	A17C_Mtr-Shoot-DTW-K55-005-DPGP001_A17R_Mtr-Shoot-DTW-K55-005-DPGP001	0
Medtr4g094248		dentin sialophosphoprotein-like protein, putative	Mtr-Shoot-DTW-K55-005-DPGP001	Mtr-Shoot-DTW-K55-005-DPGP001	S4	A17C_Mtr-Shoot-DTW-K55-005-DPGP001_A17R_Mtr-Shoot-DTW-K55-005-DPGP001	0
Medtr5g012130		flavin containing monooxygenase FMO GS-OX-like protein	Mtr-Shoot-DTW-K55-005-DPGP001	Mtr-Shoot-DTW-K55-005-DPGP001	S4	A17C_Mtr-Shoot-DTW-K55-005-DPGP001_A17R_Mtr-Shoot-DTW-K55-005-DPGP001	0
Medtr7g063440		chromosome condensation regulator RCC1 repeat protein	Mtr-Shoot-DTW-K55-005-DPGP001	Mtr-Shoot-DTW-K55-005-DPGP001	S4	A17C_Mtr-Shoot-DTW-K55-005-DPGP001_A17R_Mtr-Shoot-DTW-K55-005-DPGP001	0
Medtr7g094470		transmembrane protein, putative	Mtr-Shoot-DTW-K55-005-DPGP001	Mtr-Shoot-DTW-K55-005-DPGP001	S4	A17C_Mtr-Shoot-DTW-K55-005-DPGP001_A17R_Mtr-Shoot-DTW-K55-005-DPGP001	0
Medtr5g091190		transmembrane protein, putative	Mtr-Shoot-DTW-K55-005-DPGP001	Mtr-Shoot-DTW-K55-005-DPGP001	S4	A17C_Mtr-Shoot-DTW-K55-005-DPGP001_A17R_Mtr-Shoot-DTW-K55-005-DPGP001	0
Medtr2g103840		LURP-one-like protein	Mtr-Shoot-DTW-K55-005-DPGP001	Mtr-Shoot-DTW-K55-005-DPGP001	S4	A17C_Mtr-Shoot-DTW-K55-005-DPGP001_A17R_Mtr-Shoot-DTW-K55-005-DPGP001	0
Medtr4g131180		NADP-dependent glyceraldehyde-3-phosphate dehydrogenase	Mtr-Shoot-DTW-K55-005-DPGP001	Mtr-Shoot-DTW-K55-005-DPGP001	S4	A17C_Mtr-Shoot-DTW-K55-005-DPGP001_A17R_Mtr-Shoot-DTW-K55-005-DPGP001	0
Medtr4g071860		fructose-bisphosphate aldolase class I	Mtr-Shoot-DTW-K55-005-DPGP001	Mtr-Shoot-DTW-K55-005-DPGP001	S4	A17C_Mtr-Shoot-DTW-K55-005-DPGP001_A17R_Mtr-Shoot-DTW-K55-005-DPGP001	0
Medtr3g085370		rubber elongation factor protein	Mtr-Shoot-DTW-K55-005-DPGP001	Mtr-Shoot-DTW-K55-005-DPGP001	S4	A17C_Mtr-Shoot-DTW-K55-005-DPGP001_A17R_Mtr-Shoot-DTW-K55-005-DPGP001	0
Medtr4g032805		DnaJ heat shock amine-terminal domain protein	Mtr-Shoot-DTW-K55-005-DPGP001	Mtr-Shoot-DTW-K55-005-DPGP001	S4	A17C_Mtr-Shoot-DTW-K55-005-DPGP001_A17R_Mtr-Shoot-DTW-K55-005-DPGP001	0
Medtr2g008610		light-harvesting complex I chlorophyll A/B-binding protein	Mtr-Shoot-DTW-K55-005-DPGP001	Mtr-Shoot-DTW-K55-005-DPGP001	S4	A17C_Mtr-Shoot-DTW-K55-005-DPGP001_A17R_Mtr-Shoot-DTW-K55-005-DPGP001	0
Medtr7g018320		S-adenosylmethionine decarboxylase proenzyme	Mtr-Shoot-DTW-K55-005-DPGP001	Mtr-Shoot-DTW-K55-005-DPGP001	S4	A17C_Mtr-Shoot-DTW-K55-005-DPGP001_A17R_Mtr-Shoot-DTW-K55-005-DPGP001	0
Medtr7g100540		thioredoxin-like protein AAED1	Mtr-Shoot-DTW-K55-005-DPGP001	Mtr-Shoot-DTW-K55-005-DPGP001	S4	A17C_Mtr-Shoot-DTW-K55-005-DPGP001_A17R_Mtr-Shoot-DTW-K55-005-DPGP001	0
Medtr3g095540		photosystem I reaction center subunit N	Mtr-Shoot-DTW-K55-005-DPGP001	Mtr-Shoot-DTW-K55-005-DPGP001	S4	A17C_Mtr-Shoot-DTW-K55-005-DPGP001_A17R_Mtr-Shoot-DTW-K55-005-DPGP001	0
Medtr7g087070		alpha/beta fold hydrolase	Mtr-Shoot-DTW-K55-005-DPGP001	Mtr-Shoot-DTW-K55-005-DPGP001	S4	A17C_Mtr-Shoot-DTW-K55-005-DPGP001_A17R_Mtr-Shoot-DTW-K55-005-DPGP001	0
Medtr3g449790		aldo/keto reductase family oxidoreductase	Mtr-Shoot-DTW-K55-005-DPGP001	Mtr-Shoot-DTW-K55-005-DPGP001	S4	A17C_Mtr-Shoot-DTW-K55-005-DPGP001_A17R_Mtr-Shoot-DTW-K55-005-DPGP001	0
Medtr6g012080		light-harvesting complex I chlorophyll A/B-binding protein	Mtr-Shoot-DTW-K55-005-DPGP001	Mtr-Shoot-DTW-K55-005-DPGP001	S4	A17C_Mtr-Shoot-DTW-K55-005-DPGP001_A17R_Mtr-Shoot-DTW-K55-005-DPGP001	0
Medtr1g075660		plastid fibrillin	Mtr-Shoot-DTW-K55-005-DPGP001	Mtr-Shoot-DTW-K55-005-DPGP001	S4	A17C_Mtr-Shoot-DTW-K55-005-DPGP001_A17R_Mtr-Shoot-DTW-K55-005-DPGP001	0
Medtr5g097280		light-harvesting complex I chlorophyll A/B-binding protein	Mtr-Shoot-DTW-K55-005-DPGP001	Mtr-Shoot-DTW-K55-005-DPGP001	S4	A17C_Mtr-Shoot-DTW-K55-005-DPGP001_A17R_Mtr-Shoot-DTW-K55-005-DPGP001	0
Medtr7g018170		zinc finger constans-like protein	Mtr-Shoot-DTW-K55-005-DPGP001	Mtr-Shoot-DTW-K55-005-DPGP001	S4	A17C_Mtr-Shoot-DTW-K55-005-DPGP001_A17R_Mtr-Shoot-DTW-K55-005-DPGP001	0
Medtr8g099665		glutaredoxin (GRX) family protein	Mtr-Shoot-DTW-K55-005-DPGP001	Mtr-Shoot-DTW-K55-005-DPGP001	S4	A17C_Mtr-Shoot-DTW-K55-005-DPGP001_A17R_Mtr-Shoot-DTW-K55-005-DPGP001	0
Medtr3g082750		unusual kinase, putative	Mtr-Shoot-DTW-K55-005-DPGP001	Mtr-Shoot-DTW-K55-005-DPGP001	S4	A17C_Mtr-Shoot-DTW-K55-005-DPGP001_A17R_Mtr-Shoot-DTW-K55-005-DPGP001	0
Medtr4g067320		salt tolerance-like protein	Mtr-Shoot-DTW-K55-005-DPGP001	Mtr-Shoot-DTW-K55-005-DPGP001	S4	A17C_Mtr-Shoot-DTW-K55-005-DPGP001_A17R_Mtr-Shoot-DTW-K55-005-DPGP001	0
Medtr3g106240		PPPDE thiol peptidase family protein, putative	Mtr-Shoot-DTW-K55-005-DPGP001	Mtr-Shoot-DTW-K55-005-DPGP001	S4	A17C_Mtr-Shoot-DTW-K55-005-DPGP001_A17R_Mtr-Shoot-DTW-K55-005-DPGP001	0
Medtr3g435480		DOF-type zinc finger DNA-binding family protein	Mtr-Shoot-DTW-K55-005-DPGP001	Mtr-Shoot-DTW-K55-005-DPGP001	S4	A17C_Mtr-Shoot-DTW-K55-005-DPGP001_A17R_Mtr-Shoot-DTW-K55-005-DPGP001	0
Medtr7g109920		galactinol synthase	Mtr-Shoot-DTW-K55-005-DPGP001	Mtr-Shoot-DTW-K55-005-DPGP001	S4	A17C_Mtr-Shoot-DTW-K55-005-DPGP001_A17R_Mtr-Shoot-DTW-K55-005-DPGP001	0
Medtr3g112420		ATP-dependent protease LA (lon) domain protein	Mtr-Shoot-DTW-K55-005-DPGP001	Mtr-Shoot-DTW-K55-005-DPGP001	S4	A17C_Mtr-Shoot-DTW-K55-005-DPGP001_A17R_Mtr-Shoot-DTW-K55-005-DPGP001	0
Medtr1g007380		transmembrane amino acid transporter family protein	Mtr-Shoot-DTW-K55-005-DPGP001	Mtr-Shoot-DTW-K55-005-DPGP001	S4	A17C_Mtr-Shoot-DTW-K55-005-DPGP001_A17R_Mtr-Shoot-DTW-K55-005-DPGP001	0
Medtr6g013750		DUF4336 domain protein	Mtr-Shoot-DTW-K55-005-DPGP001	Mtr-Shoot-DTW-K55-005-DPGP001	S4	A17C_Mtr-Shoot-DTW-K55-005-DPGP001_A17R_Mtr-Shoot-DTW-K55-005-DPGP001	0
Medtr3g052760		localized small heat shock protein	Mtr-Shoot-DTW-K55-005-DPGP001	Mtr-Shoot-DTW-K55-005-DPGP001	S4	A17C_Mtr-Shoot-DTW-K55-005-DPGP001_A17R_Mtr-Shoot-DTW-K55-005-DPGP001	0
Medtr4g008050		B-box type zinc finger protein, putative	Mtr-Shoot-DTW-K55-005-DPGP001	Mtr-Shoot-DTW-K55-005-DPGP001	S4	A17C_Mtr-Shoot-DTW-K55-005-DPGP001_A17R_Mtr-Shoot-DTW-K55-005-DPGP001	0
Medtr3g077280		galactinol-raffinose galactosyltransferase	Mtr-Shoot-DTW-K55-005-DPGP001	Mtr-Shoot-DTW-K55-005-DPGP001	S4	A17C_Mtr-Shoot-DTW-K55-005-DPGP001_A17R_Mtr-Shoot-DTW-K55-005-DPGP001	0
Medtr3g072300		peptide/nitrate transporter	Mtr-Shoot-DTW-K55-005-DPGP001	Mtr-Shoot-DTW-K55-005-DPGP001	S4	A17C_Mtr-Shoot-DTW-K55-005-DPGP001_A17R_Mtr-Shoot-DTW-K55-005-DPGP001	0
Medtr1g041275		hypothetical protein	Mtr-Shoot-DTW-K55-005-DPGP001	Mtr-Shoot-DTW-K55-005-DPGP001	S4	A17C_Mtr-Shoot-DTW-K55-005-DPGP001_A17R_Mtr-Shoot-DTW-K55-005-DPGP001	0
Medtr2g008750		dentin sialophosphoprotein-like protein, putative	Mtr-Shoot-DTW-K55-005-DPGP001	Mtr-Shoot-DTW-K55-005-DPGP001	S4	A17C_Mtr-Shoot-DTW-K55-005-DPGP001_A17R_Mtr-Shoot-DTW-K55-005-DPGP001	0
Medtr3g041700		hydroxymethylglutaryl-CoA lyase	Mtr-Shoot-DTW-K55-005-DPGP001	Mtr-Shoot-DTW-K55-005-DPGP001	S4	A17C_Mtr-Shoot-DTW-K55-005-DPGP001_A17R_Mtr-Shoot-DTW-K55-005-DPGP001	0
Medtr0004s0650		glycerol-3-phosphate transporter	Mtr-Shoot-DTW-K55-005-DPGP001	Mtr-Shoot-DTW-K55-005-DPGP001	S4	A17C_Mtr-Shoot-DTW-K55-005-DPGP001_A17R_Mtr-Shoot-DTW-K55-005-DPGP001	0
Medtr5g004770		O-acyltransferase (WSD1-like) family protein	Mtr-Shoot-DTW-K55-005-DPGP001	Mtr-Shoot-DTW-K55-005-DPGP001	S4	A17C_Mtr-Shoot-DTW-K55-005-DPGP001_A17R_Mtr-Shoot-DTW-K55-005-DPGP001	0
Medtr2g020770		histidine phosphotransfer protein	Mtr-Shoot-DTW-K55-005-DPGP001	Mtr-Shoot-DTW-K55-005-DPGP001	S4	A17C_Mtr-Shoot-DTW-K55-005-DPGP001_A17R_Mtr-Shoot-DTW-K55-005-DPGP001	0
Medtr3g074070		transducin/WD40 repeat protein	Mtr-Shoot-DTW-K55-005-DPGP001	Mtr-Shoot-DTW-K55-005-DPGP001	S4	A17C_Mtr-Shoot-DTW-K55-005-DPGP001_A17R_Mtr-Shoot-DTW-K55-005-DPGP001	0
Medtr4g125000		ubiquinone biosynthesis protein COQ9	Mtr-Shoot-DTW-K55-005-DPGP001	Mtr-Shoot-DTW-K55-005-DPGP001	S4	A17C_Mtr-Shoot-DTW-K55-005-DPGP001_A17R_Mtr-Shoot-DTW-K55-005-DPGP001	0
Medtr6g085050		ATP-dependent Clp protease adaptor protein ClpS	Mtr-Shoot-DTW-K55-005-DPGP001	Mtr-Shoot-DTW-K55-005-DPGP001	S4	A17C_Mtr-Shoot-DTW-K55-005-DPGP001_A17R_Mtr-Shoot-DTW-K55-005-DPGP001	0
Medtr4g078810		transcription activator GLK1-like protein	Mtr-Shoot-DTW-K55-005-DPGP001	Mtr-Shoot-DTW-K55-005-DPGP001	S4	A17C_Mtr-Shoot-DTW-K55-005-DPGP001_A17R_Mtr-Shoot-DTW-K55-005-DPGP001	0
Medtr7g080250		thioredoxin	Mtr-Shoot-DTW-K55-005-DPGP001	Mtr-Shoot-DTW-K55-005-DPGP001	S4	A17C_Mtr-Shoot-DTW-K55-005-DPGP001_A17R_Mtr-Shoot-DTW-K55-005-DPGP001	0
Medtr2g099010		salt tolerance-like protein	Mtr-Shoot-DTW-K55-005-DPGP001	Mtr-Shoot-DTW-K55-005-DPGP001	S4	A17C_Mtr-Shoot-DTW-K55-005-DPGP001_A17R_Mtr-Shoot-DTW-K55-005-DPGP001	0
Medtr7g104540		plant/F3C22-140 protein, putative	Mtr-Shoot-DTW-K55-005-DPGP001	Mtr-Shoot-DTW-K55-005-DPGP001	S4	A17C_Mtr-Shoot-DTW-K55-005-DPGP001_A17R_Mtr-Shoot-DTW-K55-005-DPGP001	0
Medtr3g461440		transmembrane amino acid transporter family protein	Mtr-Shoot-DTW-K55-005-DPGP001	Mtr-Shoot-DTW-K55-005-DPGP001	S4	A17C_Mtr-Shoot-DTW-K55-005-DPGP001_A17R_Mtr-Shoot-DTW-K55-005-DPGP001	0
Medtr3g095010		ABC transporter F family protein	Mtr-Shoot-DTW-K55-005-DPGP001	Mtr-Shoot-DTW-K55-005-DPGP001	S4	A17C_Mtr-Shoot-DTW-K55-005-DPGP001_A17R_Mtr-Shoot-DTW-K55-005-DPGP001	0
Medtr2g103750		transmembrane protein, putative	Mtr-Shoot-DTW-K55-005-DPGP001	Mtr-Shoot-DTW-K55-005-DPGP001	S4	A17C_Mtr-Shoot-DTW-K55-005-DPGP001_A17R_Mtr-Shoot-DTW-K55-005-DPGP001	0
Medtr4g080350		DnaJ heat shock amine-terminal domain protein	Mtr-Shoot-DTW-K55-005-DPGP001	Mtr-Shoot-DTW-K55-005-DPGP001	S4	A17C_Mtr-Shoot-DTW-K55-005-DPGP001_A17R_Mtr-Shoot-DTW-K55-005-DPGP001	0
Medtr4g132350	LjSCARN-like	hypothetical protein	Mtr-Shoot-DTW-K55-005-DPGP001	Mtr-Shoot-DTW-K55-005-DPGP001	S4	A17C_Mtr-Shoot-DTW-K55-005-DPGP001_A17R_Mtr-Shoot-DTW-K55-005-DPGP001	0
Medtr8g087310		NAD(P)-binding rossmann-fold protein	Mtr-Shoot-DTW-K55-005-DPGP001	Mtr-Shoot-DTW-K55-005-DPGP001	S4	A17C_Mtr-Shoot-DTW-K55-005-DPGP001_A17R_Mtr-Shoot-DTW-K55-005-DPGP001	0
Medtr5g007230		PLATZ transcription factor family protein	Mtr-Shoot-DTW-K55-005-DPGP001	Mtr-Shoot-DTW-K55-005-DPGP001	S4	A17C_Mtr-Shoot-DTW-K55-005-DPGP001_A17R_Mtr-Shoot-DTW-K55-005-DPGP001	0
Medtr8g037315		carotenoid cleavage dioxygenase	Mtr-Shoot-DTW-K55-005-DPGP001	Mtr-Shoot-DTW-K55-005-DPGP001	S4	A17C_Mtr-Shoot-DTW-K55-005-DPGP001_A17R_Mtr-Shoot-DTW-K55-005-DPGP001	0
Medtr6g082450		DUF789 family protein	Mtr-Shoot-DTW-K55-005-DPGP001	Mtr-Shoot-DTW-K55-005-DPGP001	S4	A17C_Mtr-Shoot-DTW-K55-005-DPGP001_A17R_Mtr-Shoot-DTW-K55-005-DPGP001	0
Medtr3g435460		light-harvesting complex I chlorophyll A/B-binding protein	Mtr-Shoot-DTW-K55-005-DPGP001	Mtr-Shoot-DTW-K55-005-DPGP001	S4	A17C_Mtr-Shoot-DTW-K55-005-DPGP001_A17R_Mtr-Shoot-DTW-K55-005-DPGP001	0
Medtr5g021580		salt tolerance-like protein	Mtr-Shoot-DTW-K55-005-DPGP001	Mtr-Shoot-DTW-K55-005-DPGP001	S4	A17C_Mtr-Shoot-DTW-K55-005-DPGP001_A17R_Mtr-Shoot-DTW-K55-005-DPGP001	0
Medtr4g082060		DOF-type zinc finger DNA-binding family protein	Mtr-Shoot-DTW-K55-005-DPGP001	Mtr-Shoot-DTW-K55-005-DPGP001	S4	A17C_Mtr-Shoot-DTW-K55-005-DPGP001_A17R_Mtr-Shoot-DTW-K55-005-DPGP001	0
Medtr4g091590		17.6 kDa class I heat shock protein	Mtr-Shoot-DTW-K55-005-DPGP001	Mtr-Shoot-DTW-K55-005-DPGP001	S4	A17C_Mtr-Shoot-DTW-K55-005-DPGP001_A17R_Mtr-Shoot-DTW-K55-005-DPGP001	0
Medtr5g007040		zinc knuckle (CCHC-type) family protein, putative	Mtr-Shoot-DTW-K55-005-DPGP001	Mtr-Shoot-DTW-K55-005-DPGP001	S4	A17C_Mtr-Shoot-DTW-K55-005-DPGP001_A17R_Mtr-Shoot-DTW-K55-005-DPGP001	0
Medtr4g052390		nitrilase/nitrile hydratase NIT4A-like protein	Mtr-Shoot-DTW-K55-005-DPGP001	Mtr-Shoot-DTW-K55-005-DPGP001	S4	A17C_Mtr-Shoot-DTW-K55-005-DPGP001_A17R_Mtr-Shoot-DTW-K55-005-DPGP001	0
Medtr5g016150		sigma factor sigb regulation rsbq-like protein	Mtr-Shoot-DTW-K55-005-DPGP001	Mtr-Shoot-DTW-K55-005-DPGP001	S4	A17C_Mtr-Shoot-DTW-K55-005-DPGP001_A17R_Mtr-Shoot-DTW-K55-005-DPGP001	0
Medtr7g072575		CBL-interacting kinase	Mtr-Shoot-DTW-K55-005-DPGP001	Mtr-Shoot-DTW-K55-005-DPGP001	S4	A17C_Mtr-Shoot-DTW-K55-005-DPGP001_A17R_Mtr-Shoot-DTW-K55-005-DPGP001	0
Medtr3g062540		root phototropism-like protein	Mtr-Shoot-DTW-K55-005-DPGP001	Mtr-Shoot-DTW-K55-005-DPGP001	S4	A17C_Mtr-Shoot-DTW-K55-005-DPGP001_A17R_Mtr-Shoot-DTW-K55-005-DPGP001	0
Medtr8g040640		hypothetical protein	Mtr-Shoot-DTW-K55-005-DPGP001	Mtr-Shoot-DTW-K55-005-DPGP001	S4	A17C_Mtr-Shoot-DTW-K55-005-DPGP001_A17R_Mtr-Shoot-DTW-K55-005-DPGP001	0
Medtr3g087950		gamma-glutamyltranspeptidase	Mtr-Shoot-DTW-K55-005-DPGP001	Mtr-Shoot-DTW-K55-005-DPGP001	S4	A17C_Mtr-Shoot-DTW-K55-005-DPGP001_A17R_Mtr-Shoot-DTW-K55-005-DPGP001	0
Medtr7g118330	LHY	late elongated hypocotyl-like protein	Mtr-Shoot-DTW-K55-005-DPGP001	Mtr-Shoot-DTW-K55-005-DPGP001	S4	A17C_Mtr-Shoot-DTW-K55-005-DPGP001_A17R_Mtr-Shoot-DTW-K55-005-DPGP001	0
Medtr5g011280		subtilisin-like serine protease	Mtr-Shoot-DTW-K55-005-DPGP001	Mtr-Shoot-DTW-K55-005-DPGP001	S4	A17C_Mtr-Shoot-DTW-K55-005-DPGP001_A17R_Mtr-Shoot-DTW-K55-005-DPGP001	0
Medtr3g068125		transferring glycosyl group transferase	Mtr-Shoot-DTW-K55-005-DPGP001	Mtr-Shoot-DTW-K55-005-DPGP001	S4	A17C_Mtr-Shoot-DTW-K55-005-DPGP001_A17R_Mtr-Shoot-DTW-K55-005-DPGP001	0
Medtr5g018300		methylesterase	Mtr-Shoot-DTW-K55-012-DPGP001	Mtr-Shoot-DTW-K55-012-DPGP001	S5	A17C_Mtr-Shoot-DTW-K55-012-DPGP001_A17R_Mtr-Shoot-DTW-K55-012-DPGP001	0
Medtr3g095040		WRKY family transcription factor	Mtr-Shoot-DTW-K55-012-DPGP001	Mtr-Shoot-DTW-K55-012-DPGP001	S5	A17C_Mtr-Shoot-DTW-K55-012-DPGP001_A17R_Mtr-Shoot-DTW-K55-012-DPGP001	0
Medtr0014s0300		hypothetical protein	Mtr-Shoot-DTW-K55-013-DPGP002	0	S6	A17C_Mtr-Shoot-DTW-K55-013-DPGP002_A17R_0	1
Medtr7g091680		LRR receptor-like kinase family protein	Mtr-Shoot-DTW-K55-021-DPGP001	Mtr-Shoot-DTW-K55-002-DPGP001	S7	A17C_Mtr-Shoot-DTW-K55-021-DPGP001_A17R_Mtr-Shoot-DTW-K55-002-DPGP001	1
Medtr2g105090		DS12 from 2D-PAGE of leaf protein, putative	Mtr-Shoot-DTW-K55-021-DPGP001	Mtr-Shoot-DTW-K55-021-DPGP001	S8	A17C_Mtr-Shoot-DTW-K55-021-DPGP001_A17R_Mtr-Shoot-DTW-K55-021-DPGP001	0
Medtr3g062890		NADH-quinone oxidoreductase cyanobacterial subunit N	Mtr-Shoot-DTW-K55-021-DPGP001	Mtr-Shoot-DTW-K55-021-DPGP001	S8	A17C_Mtr-Shoot-DTW-K55-021-DPGP001_A17R_Mtr-Shoot-DTW-K55-021-DPGP001	0
Medtr5g088730		tyrosine-specific transporter, putative	Mtr-Shoot-DTW-K55-021-DPGP001	Mtr-Shoot-DTW-K55-021-DPGP001	S8	A17C_Mtr-Shoot-DTW-K55-021-DPGP001_A17R_Mtr-Shoot-DTW-K55-021-DPGP001	0
Medtr3g435320		NDH-dependent flow 6 protein	Mtr-Shoot-DTW-K55-021-DPGP001	Mtr-Shoot-DTW-K55-021-DPGP001	S8	A17C_Mtr-Shoot-DTW-K55-021-DPGP001_A17R_Mtr-Shoot-DTW-K55-021-DPGP001	0
Medtr1g052730		exostosin family protein	Mtr-Shoot-DTW-K55-021-DPGP001	Mtr-Shoot-DTW-K55-021-DPGP001	S8	A17C_Mtr-Shoot-DTW-K55-021-DPGP001_A17R_Mtr-Shoot-DTW-K55-021-DPGP001	0
Medtr4g028360	nsLTP24	Lipid transfer protein	Mtr-Shoot-DTW-K55-021-DPGP001	Mtr-Shoot-DTW-K55-021-DPGP001	S8	A17C_Mtr-Shoot-DTW-K55-021-DPGP001_A17R_Mtr-Shoot-DTW-K55-021-DPGP001	0
Medtr2g082580		oxygen-evolving enhancer protein	Mtr-Shoot-DTW-K55-021-DPGP001	Mtr-Shoot-DTW-K55-021-DPGP001	S8	A17C_Mtr-Shoot-DTW-K55-021-DPGP001_A17R_Mtr-Shoot-DTW-K55-021-DPGP001	0
Medtr5g031360		cinnamyl alcohol dehydrogenase family protein	Mtr-Shoot-DTW-K55-021-DPGP001	Mtr-Shoot-DTW-K55-021-DPGP001	S8	A17C_Mtr-Shoot-DTW-K55-021-DPGP001_A17R_Mtr-Shoot-DTW-K55-021-DPGP001	0
Medtr3g033620		DUF3411 domain protein	Mtr-Shoot-DTW-K55-021-DPGP001	Mtr-Shoot-DTW-K55-021-DPGP001	S8	A17C_Mtr-Shoot-DTW-K55-021-DPGP001_A17R_Mtr-Shoot-DTW-K55-021-DPGP001	0
Medtr3g058610		naringenin 3-dioxygenase (flavanone-3-hydroxylase)	Mtr-Shoot-DTW-K55-021-DPGP001	Mtr-Shoot-DTW-K55-021-DPGP001	S8	A17C_Mtr-Shoot-DTW-K55-021-DPGP001_A17R_Mtr-Shoot-DTW-K55-021-DPGP001	0
Medtr4g116350		chlororespiratory reduction protein	Mtr-Shoot-DTW-K55-021-DPGP001	Mtr-Shoot-DTW-K55-021-DPGP001	S8	A17C_Mtr-Shoot-DTW-K55-021-DPGP001_A17R_Mtr-Shoot-DTW-K55-021-DPGP001	0
Medtr3g076530		cytochrome P450 family 71 protein	Mtr-Shoot-DTW-K55-021-DPGP001	Mtr-Shoot-DTW-K55-021-DPGP001	S8	A17C_Mtr-Shoot-DTW-K55-021-DPGP001_A17R_Mtr-Shoot-DTW-K55-021-DPGP001	0
Medtr2g044040		auxin-binding protein ABP19a	Mtr-Shoot-DTW-K55-033-DPGP001	0	S9	A17C_Mtr-Shoot-DTW-K55-033-DPGP001_A17R_0	1
Medtr8g098925		hypothetical protein	Mtr-Shoot-DTW-K55-033-DPGP001	0	S9	A17C_Mtr-Shoot-DTW-K55-033-DPGP001_A17R_0	1
Medtr6g033240		aminopeptidase	Mtr-Shoot-DTW-K55-034-DPGP001	Mtr-Shoot-DTW-K55-034-DPGP001	S10	A17C_Mtr-Shoot-DTW-K55-034-DPGP001_A17R_Mtr-Shoot-DTW-K55-034-DPGP001	0
Medtr8g094800		polyketide cyclase/dehydrase and lipid transporter	Mtr-Shoot-DTW-K55-034-DPGP001	Mtr-Shoot-DTW-K55-034-DPGP001	S10	A17C_Mtr-Shoot-DTW-K55-034-DPGP001_A17R_Mtr-Shoot-DTW-K55-034-DPGP001	0
Medtr5g027030		growth-regulating factor	Mtr-Shoot-DTW-K55-034-DPGP001	Mtr-Shoot-DTW-K55-034-DPGP001	S10	A17C_Mtr-Shoot-DTW-K55-034-DPGP001_A17R_Mtr-Shoot-DTW-K55-034-DPGP001	0
Medtr3g088795		staygreen protein	Mtr-Shoot-DTW-K55-034-DPGP001	Mtr-Shoot-DTW-K55-034-DPGP001	S10	A17C_Mtr-Shoot-DTW-K55-034-DPGP001_A17R_Mtr-Shoot-DTW-K55-034-DPGP001	0
Medtr2g009220		2-oxoglutarate/malate translocator	Mtr-Shoot-DTW-K55-034-DPGP001	Mtr-Shoot-DTW-K55-034-DPGP001	S10	A17C_Mtr-Shoot-DTW-K55-034-DPGP001_A17R_Mtr-Shoot-DTW-K55-034-DPGP001	0
Medtr7g058460		transcriptional corepressor leunig-like protein	Mtr-Shoot-DTW-K55-037-DPGP001	Mtr-Shoot-DTW-K55-006-DPGP001	S11	A17C_Mtr-Shoot-DTW-K55-037-DPGP001_A17R_Mtr-Shoot-DTW-K55-006-DPGP001	1
Medtr8g102620		NADP-dependent malic enzyme-like protein	Mtr-Shoot-DTW-K55-037-DPGP001	Mtr-Shoot-DTW-K55-037-DPGP001	S12	A17C_Mtr-Shoot-DTW-K55-037-DPGP001_A17R_Mtr-Shoot-DTW-K55-037-DPGP001	0
Medtr3g070480		hypothetical protein	Mtr-Shoot-DTW-K55-038-DPGP001	0	S13	A17C_Mtr-Shoot-DTW-K55-038-DPGP001_A17R_0	1
Medtr1g099350		chitinase	Mtr-Shoot-DTW-K55-038-DPGP001	0	S13	A17C_Mtr-Shoot-DTW-K55-038-DPGP001_A17R_0	1
Medtr1g083370		branched-chain-amino-acid aminotransferase-like protein	Mtr-Shoot-DTW-K55-038-DPGP001	0	S13	A17C_Mtr-Shoot-DTW-K55-038-DPGP001_A17R_0	1
Medtr6g034955		squalene monooxygenase	Mtr-Shoot-DTW-K55-038-DPGP001	0	S13	A17C_Mtr-Shoot-DTW-K55-038-DPGP001_A17R_0	1
Medtr5g022640		GDSL-like lipase/acylhydrolase	Mtr-Shoot-DTW-K55-038-DPGP001	0	S13	A17C_Mtr-Shoot-DTW-K55-038-DPGP001_A17R_0	1
Medtr6g022180		cystinosin-like protein	Mtr-Shoot-DTW-K55-038-DPGP001	Mtr-Shoot-DTW-K55-037-DPGP001	S14	A17C_Mtr-Shoot-DTW-K55-038-DPGP001_A17R_Mtr-Shoot-DTW-K55-037-DPGP001	1
Medtr3g089020		RNA-metabolising metallo-beta-lactamase	Mtr-Shoot-DTW-K55-038-DPGP001	Mtr-Shoot-DTW-K55-037-DPGP001	S14	A17C_Mtr-Shoot-DTW-K55-038-DPGP001_A17R_Mtr-Shoot-DTW-K55-037-DPGP001	1
Medtr1g028380		abscisic acid receptor PYL9-like protein	Mtr-Shoot-DTW-K55-038-DPGP001	Mtr-Shoot-DTW-K55-037-DPGP001	S14	A17C_Mtr-Shoot-DTW-K55-038-DPGP001_A17R_Mtr-Shoot-DTW-K55-037-DPGP001	1
Medtr2g074870		cysteine-rich RLK (receptor-like kinase) protein	Mtr-Shoot-DTW-K55-038-DPGP001	Mtr-Shoot-DTW-K55-038-DPGP001	S15	A17C_Mtr-Shoot-DTW-K55-038-DPGP001_A17R_Mtr-Shoot-DTW-K55-038-DPGP001	0
Medtr8g105590		flavin-binding kelch repeat F-box protein, putative	Mtr-Shoot-DTW-K55-038-DPGP001	Mtr-Shoot-DTW-K55-038-DPGP001	S15	A17C_Mtr-Shoot-DTW-K55-038-DPGP001_A17R_Mtr-Shoot-DTW-K55-038-DPGP001	0
Medtr3g107397		chaperon protein P13.9, putative	Mtr-Shoot-DTW-K55-038-DPGP001	Mtr-Shoot-DTW-K55-038-DPGP001	S15	A17C_Mtr-Shoot-DTW-K55-038-DPGP001_A17R_Mtr-Shoot-DTW-K55-038-DPGP001	0
Medtr7g015340		RALF	Mtr-Shoot-DTW-K55-038-DPGP001	Mtr-Shoot-DTW-K55-038-DPGP001	S15	A17C_Mtr-Shoot-DTW-K55-038-DPGP001_A17R_Mtr-Shoot-DTW-K55-038-DPGP001	0
Medtr6g007757		nodulin MtN21/EamA-like transporter family protein	Mtr-Shoot-DTW-K55-038-DPGP001	Mtr-Shoot-DTW-K55-038-DPGP001	S15	A17C_Mtr-Shoot-DTW-K55-038-DPGP001_A17R_Mtr-Shoot-DTW-K55-038-DPGP001	0
Medtr4g039540		hypothetical protein	Mtr-Shoot-DTW-K55-038-DPGP001	Mtr-Shoot-DTW-K55-038-DPGP001	S15	A17C_Mtr-Shoot-DTW-K55-038-DPGP001_A17R_Mtr-Shoot-DTW-K55-038-DPGP001	0
Medtr1g038430		DnaJ heat shock amine-terminal domain protein	Mtr-Shoot-DTW-K55-038-DPGP001	Mtr-Shoot-DTW-K55-038-DPGP001	S15	A17C_Mtr-Shoot-DTW-K55-038-DPGP001_A17R_Mtr-Shoot-DTW-K55-038-DPGP001	0
Medtr1g090867		tyrosine phosphatase	Mtr-Shoot-DTW-K55-038-DPGP001	Mtr-Shoot-DTW-K55-038-DPGP001	S15	A17C_Mtr-Shoot-DTW-K55-038-DPGP001_A17R_Mtr-Shoot-DTW-K55-038-DPGP001	0
Medtr5g082130		hypothetical protein	Mtr-Shoot-DTW-K55-038-DPGP001	Mtr-Shoot-DTW-K55-038-DPGP001	S15	A17C_Mtr-Shoot-DTW-K55-038-DPGP001_A17R_Mtr-Shoot-DTW-K55-038-DPGP001	0
Medtr5g091310		transmembrane protein, putative	Mtr-Shoot-DTW-K55-038-DPGP001	Mtr-Shoot-DTW-K55-038-DPGP001	S15	A17C_Mtr-Shoot-DTW-K55-038-DPGP001_A17R_Mtr-Shoot-DTW-K55-038-DPGP001	0
Medtr6g036790		LRR receptor-like kinase family protein	Mtr-Shoot-DTW-K55-038-DPGP001	Mtr-Shoot-DTW-K55-038-DPGP001	S15	A17C_Mtr-Shoot-DTW-K55-038-DPGP001_A17R_Mtr-Shoot-DTW-K55-038-DPGP001	0
Medtr1g090673		LRR and NB-ARC domain disease resistance protein	Mtr-Shoot-DTW-K55-038-DPGP001	Mtr-Shoot-DTW-K55-038-DPGP001	S15	A17C_Mtr-Shoot-DTW-K55-038-DPGP001_A17R_Mtr-Shoot-DTW-K55-038-DPGP001	0
Medtr1g019360		cold regulated protein, putative	Mtr-Shoot-DTW-K55-038-DPGP001	Mtr-Shoot-DTW-K55-038-DPGP001	S15	A17C_Mtr-Shoot-DTW-K55-038-DPGP001_A17R_Mtr-Shoot-DTW-K55-038-DPGP001	0
Medtr3g086750		glycoside hydrolase family 5 protein	Mtr-Shoot-DTW-K55-038-DPGP001	Mtr-Shoot-DTW-K55-038-DPGP001	S15	A17C_Mtr-Shoot-DTW-K55-038-DPGP001_A17R_Mtr-Shoot-DTW-K55-038-DPGP001	0
Medtr7g033165		GDSL-like lipase/acylhydrolase	Mtr-Shoot-DTW-K55-038-DPGP001	Mtr-Shoot-DTW-K55-038-DPGP001	S15	A17C_Mtr-Shoot-DTW-K55-038-DPGP001_A17R_Mtr-Shoot-DTW-K55-038-DPGP001	0
Medtr8g087740		LRR receptor-like Serine/Threonine-kinase RFK1, putative	Mtr-Shoot-DTW-K55-038-DPGP001	Mtr-Shoot-DTW-K55-038-DPGP001	S15	A17C_Mtr-Shoot-DTW-K55-038-DPGP001_A17R_Mtr-Shoot-DTW-K55-038-DPGP001	0
Medtr2g095430		SAUR-like auxin-responsive family protein	Mtr-Shoot-DTW-K55-038-DPGP001	Mtr-Shoot-DTW-K55-038-DPGP001	S15	A17C_Mtr-Shoot-DTW-K55-038-DPGP001_A17R_Mtr-Shoot-DTW-K55-038-DPGP001	0
Medtr3g005060		dienelactone hydrolase family protein	Mtr-Shoot-DTW-K55-038-DPGP001	Mtr-Shoot-DTW-K55-038-DPGP001	S15	A17C_Mtr-Shoot-DTW-K55-038-DPGP001_A17R_Mtr-Shoot-DTW-K55-038-DPGP001	0
Medtr2g024300		chaperonin-like RbcX protein	Mtr-Shoot-DTW-K55-038-DPGP001	Mtr-Shoot-DTW-K55-038-DPGP001	S15	A17C_Mtr-Shoot-DTW-K55-038-DPGP001_A17R_Mtr-Shoot-DTW-K55-038-DPGP001	0
Medtr6g011550		aldose 1-epimerase family protein	Mtr-Shoot-DTW-K55-038-DPGP001	Mtr-Shoot-DTW-K55-038-DPGP001	S15	A17C_Mtr-Shoot-DTW-K55-038-DPGP001_A17R_Mtr-Shoot-DTW-K55-038-DPGP001	0
Medtr5g097010		glucose-1-phosphate adenylyltransferase family protein	Mtr-Shoot-DTW-K55-038-DPGP001	Mtr-Shoot-DTW-K55-038-DPGP001	S15	A17C_Mtr-Shoot-DTW-K55-038-DPGP001_A17R_Mtr-Shoot-DTW-K55-038-DPGP001	0
Medtr4g010140		post-illumination chlorophyll fluorescence increase	Mtr-Shoot-DTW-K55-038-DPGP001	Mtr-Shoot-DTW-K55-038-DPGP001	S15	A17C_Mtr-Shoot-DTW-K55-038-DPGP001_A17R_Mtr-Shoot-DTW-K55-038-DPGP001	0
Medtr3g462340		glycogen/starch/alpha-glucan phosphorylase family protein	Mtr-Shoot-DTW-K55-038-DPGP001	Mtr-Shoot-DTW-K55-038-DPGP001	S15	A17C_Mtr-Shoot-DTW-K55-038-DPGP001_A17R_Mtr-Shoot-DTW-K55-038-DPGP001	0
Medtr4g085990		hypothetical protein	Mtr-Shoot-DTW-K55-038-DPGP001	Mtr-Shoot-DTW-K55-038-DPGP001	S15	A17C_Mtr-Shoot-DTW-K55-038-DPGP001_A17R_Mtr-Shoot-DTW-K55-038-DPGP001	0
Medtr3g462950		thiamine biosynthesis protein ThiC	Mtr-Shoot-DTW-K55-038-DPGP001	Mtr-Shoot-DTW-K55-038-DPGP001	S15	A17C_Mtr-Shoot-DTW-K55-038-DPGP001_A17R_Mtr-Shoot-DTW-K55-038-DPGP001	0
Medtr6g042030		transmembrane protein, putative	Mtr-Shoot-DTW-K55-038-DPGP001	Mtr-Shoot-DTW-K55-038-DPGP001	S15	A17C_Mtr-Shoot-DTW-K55-038-DPGP001_A17R_Mtr-Shoot-DTW-K55-038-DPGP001	0
Medtr4g130730		YbaB/EbfC DNA-binding family protein	Mtr-Shoot-DTW-K55-038-DPGP001	Mtr-Shoot-DTW-K55-038-DPGP001	S15	A17C_Mtr-Shoot-DTW-K55-038-DPGP001_A17R_Mtr-Shoot-DTW-K55-038-DPGP001	0
Medtr3g099150		nodulin-like/MFS transporter	Mtr-Shoot-DTW-K55-038-DPGP001	Mtr-Shoot-DTW-K55-038-DPGP001	S15	A17C_Mtr-Shoot-DTW-K55-038-DPGP001_A17R_Mtr-Shoot-DTW-K55-038-DPGP001	0
Medtr0022s0200		hypothetical protein	Mtr-Shoot-DTW-K55-038-DPGP001	Mtr-Shoot-DTW-K55-038-DPGP001	S15	A17C_Mtr-Shoot-DTW-K55-038-DPGP001_A17R_Mtr-Shoot-DTW-K55-038-DPGP001	0
Medtr0121s0060		stress responsive A/B barrel domain protein	Mtr-Shoot-DTW-K55-038-DPGP001	Mtr-Shoot-DTW-K55-038-DPGP001	S15	A17C_Mtr-Shoot-DTW-K55-038-DPGP001_A17R_Mtr-Shoot-DTW-K55-038-DPGP001	0
Medtr5g022300		leaf ferredoxin-NADP reductase	Mtr-Shoot-DTW-K55-038-DPGP001	Mtr-Shoot-DTW-K55-038-DPGP001	S15	A17C_Mtr-Shoot-DTW-K55-038-DPGP001_A17R_Mtr-Shoot-DTW-K55-038-DPGP001	0
Medtr4g087160		maternal effect embryo arrest protein, putative	Mtr-Shoot-DTW-K55-038-DPGP001	Mtr-Shoot-DTW-K55-038-DPGP001	S15	A17C_Mtr-Shoot-DTW-K55-038-DPGP001_A17R_Mtr-Shoot-DTW-K55-038-DPGP001	0
Medtr0288s0040		glycogen/starch/alpha-glucan phosphorylase family protein	Mtr-Shoot-DTW-K55-038-DPGP001	Mtr-Shoot-DTW-K55-038-DPGP001	S15	A17C_Mtr-Shoot-DTW-K55-038-DPGP001_A17R_Mtr-Shoot-DTW-K55-038-DPGP001	0
Medtr5g070700		cytochrome P450 family 71 protein	Mtr-Shoot-DTW-K55-038-DPGP001	Mtr-Shoot-DTW-K55-038-DPGP001	S15	A17C_Mtr-Shoot-DTW-K55-038-DPGP001_A17R_Mtr-Shoot-DTW-K55-038-DPGP001	0
Medtr3g070490	ELF4	early flowering protein	Mtr-Shoot-DTW-K55-038-DPGP001	Mtr-Shoot-DTW-K55-038-DPGP001	S15	A17C_Mtr-Shoot-DTW-K55-038-DPGP001_A17R_Mtr-Shoot-DTW-K55-038-DPGP001	0
Medtr8g010280	PDF44	Defensin related	Mtr-Shoot-DTW-K55-038-DPGP001	Mtr-Shoot-DTW-K55-038-DPGP001	S15	A17C_Mtr-Shoot-DTW-K55-038-DPGP001_A17R_Mtr-Shoot-DTW-K55-038-DPGP001	0
Medtr3g037390		timing of cab expression 1/PRR response regulator	Mtr-Shoot-DTW-K55-038-DPGP001	Mtr-Shoot-DTW-K55-038-DPGP001	S15	A17C_Mtr-Shoot-DTW-K55-038-DPGP001_A17R_Mtr-Shoot-DTW-K55-038-DPGP001	0
Medtr4g108880	TOC1a	two-component response regulator-like APRR7 protein	Mtr-Shoot-DTW-K55-038-DPGP001	Mtr-Shoot-DTW-K55-038-DPGP001	S15	A17C_Mtr-Shoot-DTW-K55-038-DPGP001_A17R_Mtr-Shoot-DTW-K55-038-DPGP001	0
Medtr2g072270		cytochrome P450 family monooxygenase	Mtr-Shoot-DTW-K55-038-DPGP001	Mtr-Shoot-DTW-K55-038-DPGP001	S15	A17C_Mtr-Shoot-DTW-K55-038-DPGP001_A17R_Mtr-Shoot-DTW-K55-038-DPGP001	0
Medtr4g025970		cytochrome P450 family 71 protein	Mtr-Shoot-DTW-K55-038-DPGP001	Mtr-Shoot-DTW-K55-038-DPGP001	S15	A17C_Mtr-Shoot-DTW-K55-038-DPGP001_A17R_Mtr-Shoot-DTW-K55-038-DPGP001	0
Medtr5g072780		CCT motif protein	Mtr-Shoot-DTW-K55-038-DPGP001	Mtr-Shoot-DTW-K55-038-DPGP001	S15	A17C_Mtr-Shoot-DTW-K55-038-DPGP001_A17R_Mtr-Shoot-DTW-K55-038-DPGP001	0
Medtr6g011340		UDP-glucosyltransferase family protein	Mtr-Shoot-DTW-K55-038-DPGP001	Mtr-Shoot-DTW-K55-038-DPGP001	S15	A17C_Mtr-Shoot-DTW-K55-038-DPGP001_A17R_Mtr-Shoot-DTW-K55-038-DPGP001	0
Medtr1g105480		thiazole biosynthetic enzyme	Mtr-Shoot-DTW-K55-038-DPGP001	Mtr-Shoot-DTW-K55-038-DPGP001	S15	A17C_Mtr-Shoot-DTW-K55-038-DPGP001_A17R_Mtr-Shoot-DTW-K55-038-DPGP001	0
Medtr4g064730	LUX	myb-like DNA-binding domain, shaqkyf class protein	Mtr-Shoot-DTW-K55-038-DPGP001	Mtr-Shoot-DTW-K55-038-DPGP001	S15	A17C_Mtr-Shoot-DTW-K55-038-DPGP001_A17R_Mtr-Shoot-DTW-K55-038-DPGP001	0
Medtr1g105640		cysteine-rich receptor-kinase-like protein	Mtr-Shoot-DTW-K55-038-DPGP001	Mtr-Shoot-DTW-K55-038-DPGP001	S15	A17C_Mtr-Shoot-DTW-K55-038-DPGP001_A17R_Mtr-Shoot-DTW-K55-038-DPGP001	0
Medtr2g066040		GRF zinc finger protein	Mtr-Shoot-DTW-K55-038-DPGP002	0	S16	A17C_Mtr-Shoot-DTW-K55-038-DPGP002_A17R_0	1
Medtr7g059475		DUF247 domain protein	Mtr-Shoot-DTW-K55-038-DPGP003	0	S17	A17C_Mtr-Shoot-DTW-K55-038-DPGP003_A17R_0	1
Medtr1g063920		white-brown-complex ABC transporter family protein, putative	Mtr-Shoot-DTW-K55-038-DPGP003	0	S17	A17C_Mtr-Shoot-DTW-K55-038-DPGP003_A17R_0	1
Medtr4g129770		hypothetical protein	Mtr-Shoot-DTW-K55-047-DPGP001	Mtr-Shoot-DTW-K55-005-DPGP001	S18	A17C_Mtr-Shoot-DTW-K55-047-DPGP001_A17R_Mtr-Shoot-DTW-K55-005-DPGP001	1

## Sheet: Table 3
Supplementary Table 3: Overview of GeneShift Trajectory Sets in Medicago truncatula Root
Trajectory_Code	Trajectory_Set	Number_of_Genes
R0	A17C_0_A17R_Mtr-Root-DTW-K50-009-DPGP001	94
R2	A17C_0_A17R_Mtr-Root-DTW-K50-021-DPGP001	14
R8	A17C_Mtr-Root-DTW-K50-021-DPGP001_A17R_0	8
R3	A17C_0_A17R_Mtr-Root-DTW-K50-031-DPGP001	5
R4	A17C_0_A17R_Mtr-Root-DTW-K50-031-DPGP002	5
R1	A17C_0_A17R_Mtr-Root-DTW-K50-016-DPGP001	4
R5	A17C_0_A17R_Mtr-Root-DTW-K50-031-DPGP003	2
R7	A17C_Mtr-Root-DTW-K50-009-DPGP001_A17R_0	2
R9	A17C_Mtr-Root-DTW-K50-021-DPGP001_A17R_Mtr-Root-DTW-K50-021-DPGP001	2
R12	A17C_Mtr-Root-DTW-K50-036-DPGP001_A17R_Mtr-Root-DTW-K50-036-DPGP001	2
R6	A17C_0_A17R_Mtr-Root-DTW-K50-038-DPGP001	1
R10	A17C_Mtr-Root-DTW-K50-031-DPGP001_A17R_0	1
R11	A17C_Mtr-Root-DTW-K50-031-DPGP003_A17R_0	1
R13	A17C_Mtr-Root-DTW-K50-037-DPGP001_A17R_Mtr-Root-DTW-K50-037-DPGP002	1

## Sheet: Table 4
Supplementary Table 4: Overview of GeneShift Trajectory Sets in Medicago truncatula Shoot
Trajectory_Code	Trajectory_Set	Number_of_Genes
S4	A17C_Mtr-Shoot-DTW-K55-005-DPGP001_A17R_Mtr-Shoot-DTW-K55-005-DPGP001	94
S15	A17C_Mtr-Shoot-DTW-K55-038-DPGP001_A17R_Mtr-Shoot-DTW-K55-038-DPGP001	45
S8	A17C_Mtr-Shoot-DTW-K55-021-DPGP001_A17R_Mtr-Shoot-DTW-K55-021-DPGP001	12
S0	A17C_0_A17R_Mtr-Shoot-DTW-K55-033-DPGP001	7
S10	A17C_Mtr-Shoot-DTW-K55-034-DPGP001_A17R_Mtr-Shoot-DTW-K55-034-DPGP001	5
S13	A17C_Mtr-Shoot-DTW-K55-038-DPGP001_A17R_0	5
S2	A17C_0_A17R_Mtr-Shoot-DTW-K55-038-DPGP002	3
S14	A17C_Mtr-Shoot-DTW-K55-038-DPGP001_A17R_Mtr-Shoot-DTW-K55-037-DPGP001	3
S17	A17C_Mtr-Shoot-DTW-K55-038-DPGP003_A17R_0	2
S9	A17C_Mtr-Shoot-DTW-K55-033-DPGP001_A17R_0	2
S1	A17C_0_A17R_Mtr-Shoot-DTW-K55-038-DPGP001	2
S5	A17C_Mtr-Shoot-DTW-K55-012-DPGP001_A17R_Mtr-Shoot-DTW-K55-012-DPGP001	2
S3	A17C_0_A17R_Mtr-Shoot-DTW-K55-046-DPGP001	2
S11	A17C_Mtr-Shoot-DTW-K55-037-DPGP001_A17R_Mtr-Shoot-DTW-K55-006-DPGP001	1
S12	A17C_Mtr-Shoot-DTW-K55-037-DPGP001_A17R_Mtr-Shoot-DTW-K55-037-DPGP001	1
S7	A17C_Mtr-Shoot-DTW-K55-021-DPGP001_A17R_Mtr-Shoot-DTW-K55-002-DPGP001	1
S6	A17C_Mtr-Shoot-DTW-K55-013-DPGP002_A17R_0	1
S16	A17C_Mtr-Shoot-DTW-K55-038-DPGP002_A17R_0	1
S18	A17C_Mtr-Shoot-DTW-K55-047-DPGP001_A17R_Mtr-Shoot-DTW-K55-005-DPGP001	1

## Sheet: Table 5
Supplementary Table 5: Medicago truncatula GeneShift Functional Enrichment Results
Trajectory_Code	Trajectory Groups	Genes	Type	Term	Definition	Benjamini
R0	A17C_0_A17R_Mtr-Root-DTW-K50-009-DPGP001	94	GO	GO:0046872	metal ion binding	5.06951e-05
		94	GO	GO:0009878	nodule morphogenesis	9.20039e-05
		94	KEGG	K14638	solute carrier family 15	1.14227e-05
		94	PFAM	PF07127	Late nodulin protein	1.99301e-05
		94	PFAM	PF00854	POT family	0.000260785
R1	A17C_0_A17R_Mtr-Root-DTW-K50-016-DPGP001	4	GO	GO:0008146	sulfotransferase activity	0.000571453
S4	A17C_Mtr-Shoot-DTW-K55-005-DPGP001_A17R_Mtr-Shoot-DTW-K55-005-DPGP001	94	GO	GO:0009765	photosynthesis, light harvesting	1.09944e-10
		94	PFAM	PF00504	Chlorophyll A-B binding protein	1.69688e-10
		94	PFAM	PF00643	B-box zinc finger	1.74026e-07
S8	A17C_Mtr-Shoot-DTW-K55-021-DPGP001_A17R_Mtr-Shoot-DTW-K55-021-DPGP001	12	KEGG	K03834	tyrosine-specific transport protein	0.000905615
		12	KEGG	K08901	oxygen-evolving enhancer protein 3	0.000724419
S10	A17C_Mtr-Shoot-DTW-K55-034-DPGP001_A17R_Mtr-Shoot-DTW-K55-034-DPGP001	5	KEGG	K03319	Na+ symporter; DASS family	0.000201329
S13	A17C_Mtr-Shoot-DTW-K55-038-DPGP001_A17R_0	5	KEGG	K01183	chitinase	0.000704651
S15	A17C_Mtr-Shoot-DTW-K55-038-DPGP001_A17R_Mtr-Shoot-DTW-K55-038-DPGP001	45	GO	GO:0008184	glycogen phosphorylase activity	0.000131744
	A17C_Mtr-Shoot-DTW-K55-038-DPGP001_A17R_Mtr-Shoot-DTW-K55-038-DPGP001	45	KEGG	K12127	pseudo-response regulator 1	7.99791e-05
	A17C_Mtr-Shoot-DTW-K55-038-DPGP001_A17R_Mtr-Shoot-DTW-K55-038-DPGP001	45	KEGG	K00688	starch phosphorylase	4.99199e-05
	A17C_Mtr-Shoot-DTW-K55-038-DPGP001_A17R_Mtr-Shoot-DTW-K55-038-DPGP001	45	PFAM	PF06203	CCT motif	0.000249498
	A17C_Mtr-Shoot-DTW-K55-038-DPGP001_A17R_Mtr-Shoot-DTW-K55-038-DPGP001	45	PFAM	PF00343	Carbohydrate phosphorylase	0.000253452

## Sheet: Table 6
Supplementary Table 6. Medicago truncatula GeneShift Results Summary 2/3 Replicates
Category	Root	Shoot
All Medicago Genes	50894	50894
Not Expressed Control Genes Across All Time Points in 1+ Replicates	25507	23969
Not Expressed Rhizobia-treated Genes Across All Time Points in 1+ Replicates	23666	23815
Genes with 3 Consistent Replicates in both Conditions	1401	1689
Shift Genes between Control and Rhizobia Conditions	1278	1058
Genes Shift from Control Not Expressed to Rhizobia Dynamic Pattern	643	216
Genes Shift from Control Dynamic Pattern to Rhizobia Not Expressed	631	157
Genes Shift from Control Dynamic Pattern to Rhizobia Dynamic Pattern	127	685
Non-Shift Genes between Control and Rhizobia Conditions	123	631
